# Supplementary material for: Optical coherence tomography angiography vessel density in children with type 1 diabetes
Source: PLoS One. 2017 Oct 20;12(10):e0186479. doi: 10.1371/journal.pone.0186479 (PMC5650189; doi:10.1371/journal.pone.0186479)
Supplement: S1 File — (XLSX) [file pone.0186479.s001.xlsx]

## Sheet: Sheet1
no	id	gr	group	gender	age	diuration of the disese	age on onset of the disease	HbA1c mean level	microalbuminuria	serum creatinine level	creatinine in the daily collection of urine	systolic blood preasure	diastolic blood preeasure	faz	wsvd	fsvd	psvd	ft	pft	wdvd	fdvd	pdvd
1	107	Cases	0	F	11.726	1	10.726	7	10.4	0.5				0.187	57.04	36.26	58.83	263	317	63.97	32.85	67.21
2	21	Cases	0	M	17.2959	1	16.2931	6.6	12.5	0.78	1.72	125	60	0.301	56.24	28.78	58.84	234	324	61.54	27.57	64.98
3	21	Cases	0	M	17.2959	1	16.2931	6.6	12.5	0.78	1.72	125	60	0.303	51.52	30.55	53.58	241	328	57.91	27.77	60.91
4	163	Cases	0	M	17.3068	1.07	16.2329	8.3		0.83		111	61	0.047	55.8	44.59	56.58	301	342	60.53	40.24	62.41
5	163	Cases	0	M	17.3068	1.07	16.2329	8.3		0.83		111	61	0.047	55.8	44.59	56.58	301	342	60.53	40.24	62.41
6	10	Cases	0	M	17.7342	1.21	16.526	6.65	2.8	0.86	1.9	126	70	0.13	53.59	38.67	55.04	266	308	58.32	34.99	60.51
7	10	Cases	0	M	17.7342	1.21	16.526	6.65	2.8	0.86	1.9	126	70	0.13	53.59	38.67	55.04	266	308	58.32	34.99	60.51
8	166	Cases	0	F	14.4959	1.38	13.1205	9.65	14.6	0.73	1			0.18	55.16	33.39	57.05	254	326	59.99	36.05	62.48
9	166	Cases	0	F	14.4959	1.38	13.1205	9.65	14.6	0.73	1			0.19	53.82	32.21	56.32	257	326	60.89	35.94	64.54
10	14	Cases	0	M	17.1726	1.62	15.5507	6.98	0.5	0.94		127	69	0.346	52.59	25.95	55.87	242	329	58.99	27.07	62.53
11	14	Cases	0	M	17.1726	1.62	15.5507	6.98	0.5	0.94		127	69	0.346	52.59	25.95	55.87	242	329	58.99	27.07	62.53
12	95	Cases	0	F	17.1973	2	15.1973	7.86		0.82	1.18			0.228	53.64	36.14	55.49	237	307	59.7	34.43	62.21
13	36	Cases	0	F	13.4575	2.01	11.4438	7.7	13.9	0.6	1.09	105	78	0.221	51.43	31.47	53.63	264	311	61.27	26.98	64.43
14	36	Cases	0	F	13.4575	2.01	11.4438	7.7	13.9	0.6	1.09	105	78	0.221	51.43	31.47	53.63	264	311	61.27	26.98	64.43
15	83	Cases	0	F	13.2082	2.08	11.1315	7	9.6	0.42	0.47	84	51	0.321	52.39	29.14	54.67	249	323	59.4	24.02	63.2
16	83	Cases	0	F	13.2082	2.08	11.1315	7	9.6	0.42	0.47	84	51	0.348	51.49	27.86	53.27	255	334	58.69	21.66	63.11
17	82	Cases	0	F	12.6192	2.38	10.2384	8.4	9.2	0.56	0.75	110	60	0.272	57.38	29.57	59.8	237	312	60.01	22.34	64.39
18	82	Cases	0	F	12.6192	2.38	10.2384	8.4	9.2	0.56	0.75	110	60	0.272	57.38	29.57	59.8	237	312	60.01	22.34	64.39
19	74	Cases	0	F	12.5041	2.5	10.0027	7.1	11.5	0.52	0.98	107	69	0.407	52.55	25.18	54.62	241	314	58.33	24.67	61.14
20	74	Cases	0	F	12.5041	2.5	10.0027	7.1	11.5	0.52	0.98	107	69	0.407	52.55	25.18	54.62	241	314	58.33	24.67	61.14
21	155	Cases	0	M	15.8466	2.64	13.2082	8.84	4	0.78		109	84	0.293	49.78	29.66	52.17	250	314	55.55	29.33	58.52
22	155	Cases	0	M	15.8466	2.64	13.2082	8.84	4	0.78		109	84	0.309	47.49	27.72	49.58	242	301	56.43	28.11	59.23
23	167	Cases	0	F	17.2795	2.69	14.5863	10.5	1.1	0.7	0.84	124	87	0.215	51.98	34.8	53.98	250	307	58.81	38.94	60.98
24	167	Cases	0	F	17.2795	2.69	14.5863	10.5	1.1	0.7	0.84	124	87	0.215	51.98	34.8	53.98	250	307	58.81	38.94	60.98
25	150	Cases	0	M	13.1068	3.03	10.0767	8.05	39	0.63	1.34	120	60	0.272	54.44	26.24	57.68	260	335	58.59	26.94	62.19
26	150	Cases	0	M	13.1068	3.03	10.0767	8.05	39	0.63	1.34	120	60	0.272	54.44	26.24	57.68	260	335	58.59	26.94	62.19
27	26	Cases	0	F	15.8548	3.04	12.8192	7.2	9.1	0.67	0.85	126	91	0.143	56.08	37.29	57.44	269	322	61.2	43.39	62.1
28	26	Cases	0	F	15.8548	3.04	12.8192	7.2	9.1	0.67	0.85	126	91	0.194	49.86	30.39	51.88	266	320	57.63	39.62	59.28
29	168	Cases	0	M	17.9644	3.11	14.8575	7.9	5.45	0.94		118	71	0.207	50.78	30.35	52.6	250	306	55.72	32.09	58.65
30	168	Cases	0	M	17.9644	3.11	14.8575	7.9	5.45	0.94		118	71	0.207	50.78	30.35	52.6	250	306	55.72	32.09	58.65
31	15	Cases	0	M	13.937	3.28	10.6521	8.58	3.66667	0.61		107	63	0.115	51.98	40.51	52.41	254	317	57.73	38.22	59.8
32	15	Cases	0	M	13.937	3.28	10.6521	8.58	3.66667	0.61		107	63	0.115	51.98	40.51	52.41	254	317	57.73	38.22	59.8
33	149	Cases	0	M	16.7507	3.97	12.7836	6.72	4.52	0.9		122	69	0.341	47.79	21.63	50.9	253	332	54.49	23.1	58.4
34	149	Cases	0	M	16.7534	3.97	12.7863	6.72	4.52	0.9		122	69	0.326	52.72	25.99	54.69	243	318	58.65	25.98	62.18
35	34	Cases	0	M	15.6904	4.59	11.1014	7.14	19.1	0.88				0.132	53.05	37.03	53.21	254	318	54.14	33.92	54.86
36	34	Cases	0	M	15.6904	4.59	11.1014	7.14	19.1	0.88				0.143	51.36	36.55	52.11	254	323	55.4	35.38	56.6
37	153	Cases	0	F	16.4027	4.83	11.5726	8.5	3.3	0.73	1.23	125	73	0.197	51.5	31.03	52.94	278	335	56.01	29.24	57.91
38	153	Cases	0	F	16.4027	4.83	11.5726	8.5	3.3	0.73	1.23	125	73	0.216	54.17	34.25	55.34	279	336	56.37	29.43	59.46
39	33	Cases	0	F	16.4658	4.9	11.5699	7.68	9.4	0.62		104	69	0.166	53.61	35.05	55.34	240	302	60.04	37.45	62.42
40	33	Cases	0	F	16.4658	4.9	11.5699	7.68	9.4	0.62		104	69	0.192	53.4	32.72	54.81	253	315	59.38	35.23	62.44
41	42	Cases	0	M	11.3452	5.06	6.28219	7.84	15.2	0.64	0.92	116	67	0.356	46.61	23.3	48.63	236	308	59.63	24.53	62.51
42	42	Cases	0	M	11.3452	5.06	6.28219	7.84	15.2	0.64	0.92	116	67	0.356	46.61	23.3	48.63	236	308	59.63	24.53	62.51
43	2	Cases	0	F	14.7726	5.07	9.70137	7.8	13.1	0.78		110	63	0.179	50.61	34.48	52.32	257	304	59.94	37.09	61.71
44	2	Cases	0	F	14.7726	5.07	9.70137	7.8	13.1	0.78		110	63	0.198	48.32	29.19	50.87	263	314	55.79	29.14	59.04
45	169	Cases	0	F	16.2247	5.2	11.0274	8.15	9.2	0.64	1.02	113	75	0.345	50.92	27.46	52.86	238	315	58.24	25.9	61.68
46	169	Cases	0	F	16.2247	5.2	11.0274	8.15	9.2	0.64	1.02	113	75	0.345	50.92	27.46	52.86	238	315	58.24	25.9	61.68
47	101	Cases	0	F	12.2658	5.26	7.00822	7.96	3.5		0.76	104	65	0.539	49.42	20.77	51.79	216	316	55.81	16.63	59.35
48	101	Cases	0	F	12.2658	5.26	7.00822	7.96	3.5		0.76	104	65	0.539	49.42	20.77	51.79	216	316	55.81	16.63	59.35
49	92	Cases	0	M	17.8219	5.36	12.4658	6.3	6.3	1.1	5.47	106	40	0.192	52.49	34.3	54.04	287	344	57.04	28.16	59.71
50	92	Cases	0	M	17.8219	5.36	12.4658	6.3	6.3	1.1	5.47	106	40	0.192	52.49	34.3	54.04	287	344	57.04	28.16	59.71
51	7	Cases	0	M	18.5425	5.49	13.0548	6.9	4.9	0.58	0.91	113	65	0.237	50.2	27.45	53.09	266	343	57.76	28.02	61.74
52	7	Cases	0	M	18.5425	5.49	13.0548	6.9	4.9	0.58	0.91	113	65	0.267	52.91	31.17	54.71	267	343	59.57	29.42	62.07
53	165	Cases	0	M	13.3041	5.65	7.64931	8.01	11.7	0.49	1.44				48.49	41.54	48.5	266	303	57.72	41.9	59
54	165	Cases	0	M	13.3041	5.65	7.64931	8.01	11.7	0.49	1.44				48.49	41.54	48.5	266	303	57.72	41.9	59
55	152	Cases	0	F	11.8164	5.67	6.15068	8.1	8.4	0.66	0.45	103	54	0.271	52.86	30.52	54.35	247	327	58.84	30.67	61.75
56	152	Cases	0	F	11.8164	5.67	6.15068	8.1	8.4	0.66	0.45	103	54	0.316	52.96	28	54.68	248	331	59.58	29.67	64.23
57	79	Cases	0	M	16.4027	5.71	10.6959	8	3	0.74	0.72	130	74	0.1	48.61	35.75	49.72	280	341	56.93	38.37	59.3
58	79	Cases	0	M	16.4027	5.71	10.6959	8	3	0.74	0.72	130	74	0.1	48.61	35.75	49.72	280	341	56.93	38.37	59.3
59	44	Cases	0	F	14.3945	5.82	8.56986	7.2	9.425	0.6	2.22			0.281	53.59	28.28	56.01	246	318	57.94	25.21	61.64
60	44	Cases	0	F	14.3945	5.82	8.56986	7.2	9.425	0.6	2.22			0.32	51.73	26.6	54.28	235	312	58.44	25.51	62.45
61	111	Cases	0	F	15.2712	6	9.26849	10.8	12.8	0.51	1.08			0.159	55.07	38.39	56.76	262	315	61.32	37.51	63.6
62	111	Cases	0	F	15.2712	6	9.26849	10.8	12.8	0.51	1.08			0.167	49.91	32.35	51.53	262	319	57.92	33.82	61.66
63	25	Cases	0	F	17.9014	6.17	11.7315	8.9	5.5	0.59	0.88	119	69	0.145	54.35	38.11	56.27	295	334	59.69	35.46	62.98
64	25	Cases	0	F	17.9014	6.17	11.7315	8.9	5.5	0.59	0.88	119	69	0.155	50.36	35.46	51.63	297	333	56.39	34.66	59.16
65	170	Cases	0	M	15.0685	6.2	8.87123	7.9	5.7	0.67	1.11	96	60	0.081	52.85	39.08	53.83	290	316	60.5	38.02	62.11
66	170	Cases	0	M	15.0685	6.2	8.87123	7.9	5.7	0.67	1.11	96	60	0.101	51.43	42.69	52.33	293	317	60.57	43.12	61.85
67	137	Cases	0	M	13.3288	6.59	6.74247	8	2.7	0.7		130	80	0.19	53.37	35.21	55.41	268	314	57.27	35.95	59.03
68	137	Cases	0	M	13.3288	6.59	6.74247	8	2.7	0.7		130	80	0.194	47.08	29.81	49.12	274	322	56.06	34.37	58.36
69	134	Cases	0	M	17.8575	7.11	10.7479	10.6	9.1	0.79	1.97	130	80	0.339	49.36	28.34	51.45	225	320	55.7	25.39	59.89
70	134	Cases	0	M	17.8575	7.11	10.7479	10.6	9.1	0.79	1.97	130	80	0.339	49.36	28.34	51.45	225	320	55.7	25.39	59.89
71	75	Cases	0	F	17.9288	7.11	10.8192	8.3	8.96	0.53	0.79	118	78	0.182	51.04	34.13	52.12	261	326	59.68	38.25	61.02
72	75	Cases	0	F	17.9288	7.11	10.8192	8.3	8.96	0.53	0.79	118	78	0.182	51.04	34.13	52.12	261	326	59.68	38.25	61.02
73	136	Cases	0	F	11.4055	7.13	4.27123			0.58		103	55	0.156	54.56	40.82	56.72	276	315	60.7	39.5	63.85
74	136	Cases	0	F	11.4055	7.13	4.27123			0.58		103	55	0.173	53.86	40.19	54.54	276	319	61.59	39.61	64.3
75	37	Cases	0	F	17.137	7.16	9.98082	8.7	6.7	0.77	1.47	123	73	0.36	54.09	27.23	56.41	225	311	57.72	26.47	60.21
76	37	Cases	0	F	17.137	7.16	9.98082	8.7	6.7	0.77	1.47	123	73	0.376	53.6	25.31	56.46	232	319	59.83	26.77	62.75
77	97	Cases	0	F	16.4712	7.27	9.2	6.89	8.13	0.8	1.01	109	81	0.244	51.74	30.24	52.75	270	343	59.07	26.41	61.54
78	97	Cases	0	F	16.4712	7.27	9.2	6.89	8.13	0.8	1.01	109	81	0.244	51.74	30.24	52.75	270	343	59.07	26.41	61.54
79	162	Cases	0	M	13.3863	7.41	5.97534	8.4	4.75	0.65	0.94	111	67	0.247	50.61	30.97	54.07	247	311	58.06	27.86	62.19
80	162	Cases	0	M	13.3863	7.41	5.97534	8.4	4.75	0.65	0.94	111	67	0.271	51.17	29.51	53.84	251	318	58.11	27.65	61.81
81	11	Cases	0	F	13.3836	7.7	5.68767	8.2	1.2	0.61		121	58	0.131	48.02	33.2	49.33	235	276	59.26	34.75	61.59
82	11	Cases	0	F	13.3836	7.7	5.68767	8.2	1.2	0.61		121	58	0.131	48.02	33.2	49.33	235	276	59.26	34.75	61.59
83	104	Cases	0	F	17.5288	7.96	9.56438	9.03	5.26	0.58	0.83	99	56		48.54	40.17	48.8	255	303	61.38	44.65	62.36
84	48	Cases	0	F	11.5014	8.01	3.49589	7.5	3	0.48	0.27	104	60	0.306	53.94	31.39	55.93	235	301	60.18	27.31	63.58
85	48	Cases	0	F	11.5014	8.01	3.49589	7.5	3	0.48	0.27	104	60	0.306	53.94	31.39	55.93	235	301	60.18	27.31	63.58
86	98	Cases	0	F	14.9781	8.01	6.9726		2	0.61	0.9	100	69	0.2	52.52	36.27	54.01	220	274	61.15	36.24	63.62
87	98	Cases	0	F	14.9781	8.01	6.9726		2	0.61	0.9	100	69	0.2	52.52	36.27	54.01	220	274	61.15	36.24	63.62
88	104	Cases	0	F	17.5699	8.01	9.56438	9.03	5.26	0.58	0.83	99	56	0.083	45.3	34.51	46.28	258	306	57.93	41.05	59.51
89	90	Cases	0	F	12.8904	8.09	4.79726	7.14	3.1	0.59	0.63	104	53	0.25	53.19	31.75	54.76	246	325	58.69	33.73	60.85
90	90	Cases	0	F	12.8904	8.09	4.79726	7.14	3.1	0.59	0.63	104	53	0.25	53.19	31.75	54.76	246	325	58.69	33.73	60.85
91	17	Cases	0	F	12.4658	8.11	4.35342	9.16	4.9	0.61	1.15	117	56	0.28	54.87	33.24	56.25	242	312	60.13	28.37	63.21
92	17	Cases	0	F	12.4658	8.11	4.35342	9.16	4.9	0.61	1.15	117	56	0.28	54.87	33.24	56.25	242	312	60.13	28.37	63.21
93	52	Cases	0	M	13.1973	8.17	5.0274	7.86	3.7	0.55	1.38	113	53	0.227	50.61	33.8	51.98	252	313	59.46	35.67	61.7
94	52	Cases	0	M	13.1973	8.17	5.0274	7.86	3.7	0.55	1.38	113	53	0.227	50.61	33.8	51.98	252	313	59.46	35.67	61.7
95	61	Cases	0	M	15.6767	8.62	7.06027	7.3	40.5	0.83	1.8	127	74	0.188	52.17	30.69	54.78	282	340	59.73	32.2	62.4
96	61	Cases	0	M	15.6767	8.62	7.06027	7.3	40.5	0.83	1.8	127	74	0.192	48.88	31.4	50.87	278	336	55.98	34.14	57.93
97	93	Cases	0	F	17.8329	8.64	9.18904							0.184	53.38	34.92	54.7	261	308	59.66	30.65	62.46
98	93	Cases	0	F	17.8329	8.64	9.18904							0.184	53.38	34.92	54.7	261	308	59.66	30.65	62.46
99	1	Cases	0	F	12.8932	8.73	4.16438	8.07	20.62	0.46	0.81	106	70	0.494	51.79	21.75	53.75	196	287	57.86	22.32	61.05
100	1	Cases	0	F	12.8932	8.73	4.16438	8.07	20.62	0.46	0.81	106	70	0.494	51.79	21.75	53.75	196	287	57.86	22.32	61.05
101	67	Cases	0	M	14.9753	9.19	5.78904	7.78	5.8	0.73	0.8	108	78	0.112	53.67	35.7	56.13	238	306	62.01	36.13	65.3
102	67	Cases	0	M	14.9753	9.19	5.78904	7.78	5.8	0.73	0.8	108	78	0.127	54.39	36.88	56.09	246	322	59.58	32.82	61.88
103	58	Cases	0	F	12.0438	9.61	2.43014	8.4	4.2	0.56	0.52	115	68	0.321	48.57	25.94	51.84	243	321	54.15	28.53	58.28
104	58	Cases	0	F	12.0438	9.61	2.43014	8.4	4.2	0.56	0.52	115	68	0.343	50.74	25.23	53.52	240	320	55.35	29.12	59.64
105	43	Cases	0	M	17.9534	9.68	8.27123	8.2	7.3	1.06	1.48	140	71	0.298	50.9	28.75	53.02	240	316	58.38	28.41	61.45
106	43	Cases	0	M	17.9534	9.68	8.27123	8.2	7.3	1.06	1.48	140	71	0.298	50.9	28.75	53.02	240	316	58.38	28.41	61.45
107	5	Cases	0	M	14.7123	10.22	4.49589	8.9	15	0.64		125	86	0.101	52.35	38.13	54.59	283	325	61.01	44.96	62.93
108	5	Cases	0	M	14.7123	10.22	4.49589	8.9	15	0.64		125	86	0.101	52.35	38.13	54.59	283	325	61.01	44.96	62.93
109	41	Cases	0	F	17.3781	10.91	6.47123	8.3	5.4	0.82		113	64	0.242	51.56	31.5	52.94	256	310	56.51	34.92	58.06
110	41	Cases	0	F	17.3781	10.91	6.47123	8.3	5.4	0.82		113	64	0.242	51.56	31.5	52.94	256	310	56.51	34.92	58.06
111	62	Cases	0	F	17.463	11.01	6.45753	8.5	8.35	0.55	1.2			0.242	51.7	31.47	53.75	233	302	57.54	31.03	60.06
112	62	Cases	0	F	17.463	11.01	6.45753	8.5	8.35	0.55	1.2			0.242	51.7	31.47	53.75	233	302	57.54	31.03	60.06
113	8	Cases	0	M	14.0082	11.06	2.94795	6.5		0.59	5			0.253	51.5	29.78	53.66	276	361	58.91	32.51	61.46
114	8	Cases	0	M	14.0082	11.06	2.94795	6.5		0.59				0.276	52.94	31.24	55.24	271	351	60.31	32.2	62.79
115	141	Cases	0	F	17.8411	11.19	6.64931	8.5	32.6	0.84	1.49	96	78	0.174	48.7	32.43	51.25	225	290	57.34	32.01	61.17
116	141	Cases	0	F	17.8411	11.19	6.64931	8.5	32.6	0.84	1.49	96	78	0.218	52.27	31.49	54.09	219	286	58.66	28.68	61.85
117	71	Cases	0	M	18.0027	11.62	6.38082	8.01	2.44	1.12	1.71	127	83	0.033	50.67	39.89	51.38	243	297	56.96	41.65	57.91
118	71	Cases	0	M	18.0027	11.62	6.38082	8.01	2.44	1.12	1.71	127	83	0.55	54.09	41.48	54.95	233	287	56.33	40.31	57.25
119	158	Cases	0	M	15.7288	11.75	3.97808	9.3	2.8	0.77	1.43				50.7	43.24	50.58	279	315	59.89	42.76	61.94
120	158	Cases	0	M	15.7288	11.75	3.97808	9.3	2.8	0.77	1.43				50.7	43.24	50.58	279	315	59.89	42.76	61.94
121	126	Cases	0	M	14.4329	12.05	2.38082	7.2		0.74		118	72	0.075	56.27	42.67	58.56	283	323	61.87	45.85	63.73
122	126	Cases	0	M	14.4356	12.05	2.38356	7.2		0.74		118	72	0.061	57.38	41.15	58.97	284	322	59.09	43.86	60.32
123	112	Cases	0	M	16.3014	13.95	2.35342	7.85	6.52	0.88	1.57	113	78	0.3	53.48	31.35	55.08	252	333	57.57	27.35	60.61
124	112	Cases	0	M	16.3014	13.95	2.35342	7.85	6.52	0.88	1.57	113	78	0.3	53.48	31.35	55.08	252	333	57.57	27.35	60.61
125	128	Cases	0	F	17.9753	14.36	3.61644	11.6		0.55		110	58	0.26	50.06	27.61	51.33	253	316	57.1	29.01	59.13
126	128	Cases	0	F	17.9753	14.36	3.61644	11.6		0.55		110	58	0.26	50.82	26.61	53.14	249	317	58.89	26.65	61.93
127	201	Controls	1	M	13									0.007	51.02	44.37	52.63	299	328	58.08	48.44	60.4
128	202	Controls	1	F	13									0.253	50.28	29.21	52.83	239	296	59.79	31.89	64.77
129	202	Controls	1	F	13									0.221	60.25	40.67	62.08	225	287	63.45	36.49	66.36
130	203	Controls	1	F	13									0.182	52.69	38.9	54.61	274	323	59.25	33	61.59
131	204	Controls	1	F	15									0.316	53.13	25.83	55.62	260	322	58.24	30.35	59.91
132	205	Controls	1	F	13									0.251	48.16	29.01	50.31	259	319	53.6	28.38	57.49
133	205	Controls	1	F	13									0.251	48.16	29.01	50.31	259	319	53.6	28.38	57.49
134	206	Controls	1	M	13									0.326	53.08	30.41	54.88	238	332	55.02	28.1	58.16
135	207	Controls	1	M	18									0.176	52.21	33.02	53.72	286	354	59.8	34.35	62.48
136	208	Controls	1	M	11									0.236	53.28	33.31	55.12	237	302	59.86	31.28	62.6
137	209	Controls	1	M	12									0.259	53.9	33.73	56.21	245	317	58.23	32.26	60.63
138	210	Controls	1	M	12									0.226	49.42	27.86	51.5	249	307	56.85	24.29	60.6
139	210	Controls	1	M	12									0.252	47.14	30.02	48.4	254	314	59.66	25.24	62.57
140	211	Controls	1	M	14									0.185	52.67	34.45	54.37	260	318	60.14	30.08	63.3
141	212	Controls	1	F	16									0.356	46.6	23.39	49.95	269	349	53.88	23.71	58.63
142	213	Controls	1	M	17									0.198	53.29	35.63	55.22	258	311	61.2	31.53	64.32
143	214	Controls	1	M	13									0.068	51.87	38.63	52.61	282	333	61.06	39.08	62.76
144	215	Controls	1	F	12									0.225	53.12	32.49	54.4	261	332	59.19	30.59	62.33
145	215	Controls	1	F	12									0.222	54.72	34.71	55.53	259	331	59.52	29.87	62.19
146	216	Controls	1	M	17									0.172	55.88	38.37	57.8	265	308	30.3	35.63	62.68
147	217	Controls	1	M	17									0.291	52.53	31.24	53.96	240	332	58.26	29.55	60.05
148	217	Controls	1	M	17									0.278	51.48	32.59	52.93	243	333	56.24	30.35	57.94
149	218	Controls	1	F	15									0.299	54.04	29.92	56.33	217	294	59.45	27.49	62.24
150	218	Controls	1	F	15									0.336	52.7	29.53	55.28	212	282	61.61	28.43	64.86
151	219	Controls	1	F	15									0.263	50.09	35.17	52.26	264	347	60.54	32.82	64.02
152	219	Controls	1	F	15									0.253	47.26	32.26	49.8	264	341	55.18	30.5	57.59
153	220	Controls	1	M	12									0.273	52.97	30	54.77	259	345	61.42	32.96	64.12
154	220	Controls	1	M	12									0.29	53.04	28.06	54.93	246	327	61.73	33.27	64.26
155	221	Controls	1	M	13									0.368	54.26	22.9	57.59	236	317	61.84	33.42	64.31
156	221	Controls	1	M	13									0.386	53.78	26.16	56.34	231	317	60.97	33.2	64.23
157	222	Controls	1	F	14									0.29	53.72	26.84	55.96	218	287	60.03	32.73	63.24
158	222	Controls	1	F	14									0.263	50.8	27.31	53.43	222	294	59.88	32.5	62.96
159	223	Controls	1	M	15									0.164	54.14	36.94	55.63	252	292	60.93	33.1	63.83
160	223	Controls	1	M	15									0.195	52.87	36.96	55.3	243	295	60.11	32.98	63.12
161	224	Controls	1	F	13									0.284	53.7	36.4	55.32	247	324	59.18	31.22	62.91
162	224	Controls	1	F	13									0.248	50.86	33.55	52.16	252	318	59.32	31.43	62.87
163	225	Controls	1	F	12									0.275	52.25	28.63	55.19	224	318	59.71	31.38	62.34
164	225	Controls	1	F	12									0.281	53.85	28.14	56.51	223	316	60.92	32.46	63.28
165	226	Controls	1	M	11									0.054	57.35	48.57	57.58	268	322	61.36	32.87	63.46
166	227	Controls	1	M	12									0.261	49.27	28.69	51.84	273	338	58.98	31.95	62.89
167	228	Controls	1	F	13									0.204	56.4	34.49	58.1	238	307	61.13	33.12	63.78
168	228	Controls	1	F	13									0.153	54.75	36.84	56.04	248	311	60.32	32.85	64.26
